# Supplementary material for: ﻿Two new species of Colletotrichum (Glomerellales, Glomerellaceae) causing anthracnose on Epimediumsagittatum
Source: MycoKeys. 2025 Apr 3;115:363–81. doi: 10.3897/mycokeys.115.144522 (PMC11986431; doi:10.3897/mycokeys.115.144522)
Supplement: XML Treatment for Colletotrichum epimedii [file mycokeys.115.144522-treatment1.xml]

<!DOCTYPE tp:taxon-treatment
  PUBLIC "-//TaxonX//DTD Taxonomic Treatment Publishing DTD v0 20100105//EN" "tax-treatment-NSO.dtd">
<tp:taxon-treatment xmlns:tp="http://www.plazi.org/taxpub"><tp:treatment-meta><kwd-group><label>Taxon classification</label><kwd>
                <named-content content-type="kingdom">Fungi</named-content>
              </kwd><kwd>
                <named-content content-type="order">Glomerellales</named-content>
              </kwd><kwd>
                <named-content content-type="family">Glomerellaceae</named-content>
              </kwd></kwd-group><mixed-citation publication-type="journal"><person-group><name><surname>Jiang</surname><given-names>Kaiyun</given-names></name><name><surname>Li</surname><given-names>Zhong</given-names></name><name><surname>Zeng</surname><given-names>Xiangyu</given-names></name><name><surname>Chen</surname><given-names>Xiangsheng</given-names></name><name><surname>Liang</surname><given-names>Shuang</given-names></name><name><surname>Zhang</surname><given-names>Wensong</given-names></name></person-group><article-title>﻿Two new species of <italic><tp:taxon-name><tp:taxon-name-part taxon-name-part-type="genus" reg="Colletotrichum">Colletotrichum</tp:taxon-name-part></tp:taxon-name></italic> (<tp:taxon-name><tp:taxon-name-part taxon-name-part-type="order">Glomerellales</tp:taxon-name-part></tp:taxon-name>, <tp:taxon-name><tp:taxon-name-part taxon-name-part-type="family">Glomerellaceae</tp:taxon-name-part></tp:taxon-name>) causing anthracnose on <italic><tp:taxon-name><tp:taxon-name-part taxon-name-part-type="genus" reg="Epimedium">Epimedium</tp:taxon-name-part><tp:taxon-name-part taxon-name-part-type="species" reg="sagittatum">sagittatum</tp:taxon-name-part></tp:taxon-name></italic></article-title><source>MycoKeys</source><day>03</day><month>04</month><year>2025</year><volume>115</volume><fpage>363</fpage><lpage>381</lpage><pub-id pub-id-type="doi">10.3897/mycokeys.115.144522</pub-id></mixed-citation></tp:treatment-meta><tp:nomenclature><label>﻿</label><tp:taxon-name>
              <object-id xmlns:xlink="http://www.w3.org/1999/xlink" content-type="arpha" xlink:type="simple">8B2F7AB5-613C-5A63-91B4-67DA2E4ED84E</object-id>
              <tp:taxon-name-part taxon-name-part-type="genus" reg="Colletotrichum">Colletotrichum</tp:taxon-name-part>
              <tp:taxon-name-part taxon-name-part-type="species" reg="epimedii">epimedii</tp:taxon-name-part>
              <object-id xmlns:xlink="http://www.w3.org/1999/xlink" content-type="mycobank" xlink:type="simple"> 856528</object-id>
            </tp:taxon-name><tp:taxon-authority>K.Y. Jiang &amp; Zhong Li</tp:taxon-authority><tp:taxon-status xmlns:xlink="http://www.w3.org/1999/xlink" xlink:type="simple">sp. nov.</tp:taxon-status><xref ref-type="fig" rid="F5">Fig. 5</xref></tp:nomenclature><tp:treatment-sec sec-type="etymology" id="SECID0EYBCK"><title>Etymology.</title><p>Named after the host plant genus, <italic><tp:taxon-name><tp:taxon-name-part taxon-name-part-type="genus" reg="Epimedium">Epimedium</tp:taxon-name-part></tp:taxon-name></italic>.</p></tp:treatment-sec><tp:treatment-sec sec-type="material" id="SECID0EFCCK"><title>Type.</title><p>China • Guizhou Province, Kaili City, Bibao Town (<named-content xmlns:xlink="http://www.w3.org/1999/xlink" content-type="dwc:verbatimCoordinates" xlink:type="simple"><named-content content-type="geo-json" specific-use="{&#34;type&#34;:&#34;Point&#34;,&#34;coordinates&#34;:[107.623056,26.510556]}" id="NCID0EOCCK" xlink:type="simple">26°30'38"N, 107°37'23"E</named-content></named-content>), from leaves of <italic><tp:taxon-name><tp:taxon-name-part taxon-name-part-type="genus" reg="Epimedium">E.</tp:taxon-name-part><tp:taxon-name-part taxon-name-part-type="species" reg="sagittatum">sagittatum</tp:taxon-name-part></tp:taxon-name></italic>, Apr 12, 2024, KY Jiang (holotype <abbrev xmlns:xlink="http://www.w3.org/1999/xlink" xlink:title="Herbarium of the Department of Plant Pathology, Agricultural College, Guizhou University" id="ABBRID0E5CCK" xlink:type="simple">HGUP</abbrev> 21489, ex--holotype culture <abbrev xmlns:xlink="http://www.w3.org/1999/xlink" xlink:title="Culture Collection at the Department of Plant Pathology, Agriculture College, Guizhou University" id="ABBRID0ECDCK" xlink:type="simple">GUCC</abbrev> 24-0190).</p><fig id="F5" position="float" orientation="portrait"><object-id xmlns:xlink="http://www.w3.org/1999/xlink" content-type="doi" xlink:type="simple">10.3897/mycokeys.115.144522.figure5</object-id><object-id xmlns:xlink="http://www.w3.org/1999/xlink" content-type="arpha" xlink:type="simple">ED0BCF9E-C07A-5300-88B5-035CA0C985EA</object-id><label>Figure 5.</label><caption><p>Morphological characteristics of <italic><tp:taxon-name><tp:taxon-name-part taxon-name-part-type="genus" reg="Colletotrichum">Colletotrichum</tp:taxon-name-part><tp:taxon-name-part taxon-name-part-type="species" reg="epimedii">epimedii</tp:taxon-name-part></tp:taxon-name></italic><bold>A</bold> upper surface of the colony <bold>B</bold> underside of the colony <bold>C</bold><italic>Conidiomata</italic><bold>D–G</bold> appressoria <bold>H, I</bold> conidiophores <bold>J–L</bold> conidia <bold>M, N</bold> setae. Scale bars: 100 μm (<bold>C</bold>); 5 μm (<bold>D–J</bold>); 10 μm (<bold>I, J–L</bold>); 50 μm (<bold>H</bold>); 50 μm (<bold>M, N</bold>).</p></caption><graphic xmlns:xlink="http://www.w3.org/1999/xlink" xlink:href="mycokeys-115-363-g005.jpg" position="float" orientation="portrait" xlink:type="simple" id="oo_1298869.jpg"><uri content-type="original_file" xlink:type="simple">https://binary.pensoft.net/fig/1298869</uri></graphic></fig></tp:treatment-sec><tp:treatment-sec sec-type="description" id="SECID0EYECK"><title>Description.</title><p><bold>Sexual morph</bold>: Not observed. Asexual morph: <bold><italic>Conidiomata</italic></bold>, globose to irregular, ash black. <bold><italic>Setae</italic></bold> and <bold><italic>conidiophores</italic></bold> formed on a cushion of dark brown and are non-branched. <bold><italic>Setae</italic></bold> medium to dark brown, straight, 81.2–168.5 μm long, 1–2 septate, tip acut. <bold><italic>Conidiophores</italic></bold> hyaline, unbranched, upon maturation of the <bold><italic>conidia</italic></bold>, the apical portion undergoes constriction to form an ampulla or bowling pin-shaped structure, followed by subsequent detachment of the developed conidium. <bold><italic>Conidia</italic></bold> rough, non-septate, crescent or slightly curved in shape, with a near 1/2 mid-section having a depressed shape or multiple depressions, more towards the round or somewhat acute apex, base truncate, 16.5–18.8 × 4.3–5.4 μm (mean ± SD = 17.9 ± 0.8 × 4.7 ± 0.3 µm, L/W = 3.9). <bold><italic>Appressoria</italic></bold> single, grey–brown, irregularly shaped, 5.0–8.2 × 3.4–5.4 μm (mean ± SD = 6.1 ± 1.0 × 4.4 ± 0.4 µm, L/W = 1.4).</p></tp:treatment-sec><tp:treatment-sec sec-type="description" id="SECID0EYFCK"><title>Culture characteristics.</title><p>Colonies on PDA taupe, rapidly growing to 8 cm within 7 days at 28 °C, with a dense mycelium, covered by a velvety grey–brown aerial mycelium on the surface. The reverse side of the colony is black in the centre, gradually lightening towards the edge and fading to grey.</p></tp:treatment-sec><tp:treatment-sec sec-type="notes" id="SECID0E4FCK"><title>Notes.</title><p>Multi-locus phylogenetic analysis indicates that the three <italic><tp:taxon-name><tp:taxon-name-part taxon-name-part-type="genus" reg="Colletotrichum">C.</tp:taxon-name-part><tp:taxon-name-part taxon-name-part-type="species" reg="epimedii">epimedii</tp:taxon-name-part></tp:taxon-name></italic> strains form distinct branches; our taxonomic unit <italic><tp:taxon-name><tp:taxon-name-part taxon-name-part-type="genus" reg="Colletotrichum">C.</tp:taxon-name-part><tp:taxon-name-part taxon-name-part-type="species" reg="epimedii">epimedii</tp:taxon-name-part></tp:taxon-name></italic> belongs to the <italic>Spaethianum</italic> complex. It shares low sequence similarity with the phylogenetically related species <italic><tp:taxon-name><tp:taxon-name-part taxon-name-part-type="genus" reg="Colletotrichum">C.</tp:taxon-name-part><tp:taxon-name-part taxon-name-part-type="species" reg="incanum">incanum</tp:taxon-name-part></tp:taxon-name></italic> at <italic><abbrev xmlns:xlink="http://www.w3.org/1999/xlink" xlink:title="actin" id="ABBRID0EMHCK" xlink:type="simple">act</abbrev></italic> (96%), <italic><abbrev xmlns:xlink="http://www.w3.org/1999/xlink" xlink:title="chitin synthase" id="ABBRID0ERHCK" xlink:type="simple">chs-1</abbrev></italic> (98%), <italic><abbrev xmlns:xlink="http://www.w3.org/1999/xlink" xlink:title="glyceraldehyde-3-phosphate dehydrogenase" id="ABBRID0EWHCK" xlink:type="simple">gapdh</abbrev></italic> (92%), <italic><abbrev xmlns:xlink="http://www.w3.org/1999/xlink" xlink:title="histone H3" id="ABBRID0E2HCK" xlink:type="simple">his3</abbrev></italic> (94%), <italic><abbrev xmlns:xlink="http://www.w3.org/1999/xlink" xlink:title="β-tubulin" id="ABBRID0EAICK" xlink:type="simple">tub2</abbrev></italic> (98%) and <abbrev xmlns:xlink="http://www.w3.org/1999/xlink" xlink:title="internal transcribed spacer" id="ABBRID0EEICK" xlink:type="simple">ITS</abbrev> (99%). Morphologically, <italic><tp:taxon-name><tp:taxon-name-part taxon-name-part-type="genus" reg="Colletotrichum">C.</tp:taxon-name-part><tp:taxon-name-part taxon-name-part-type="species" reg="epimedii">epimedii</tp:taxon-name-part></tp:taxon-name></italic> and <italic><tp:taxon-name><tp:taxon-name-part taxon-name-part-type="genus" reg="Colletotrichum">C.</tp:taxon-name-part><tp:taxon-name-part taxon-name-part-type="species" reg="incanum">incanum</tp:taxon-name-part></tp:taxon-name></italic> had different colony characteristics on PDA. The <italic><tp:taxon-name><tp:taxon-name-part taxon-name-part-type="genus" reg="Colletotrichum">C.</tp:taxon-name-part><tp:taxon-name-part taxon-name-part-type="species" reg="incanum">incanum</tp:taxon-name-part></tp:taxon-name></italic> colony has fewer mycelia, growing closely against the plate, whereas <italic><tp:taxon-name><tp:taxon-name-part taxon-name-part-type="genus" reg="Colletotrichum">C.</tp:taxon-name-part><tp:taxon-name-part taxon-name-part-type="species" reg="epimedii">epimedii</tp:taxon-name-part></tp:taxon-name></italic> has a dense mycelium. Both strains are dark brown but had different conidia sizes: <italic><tp:taxon-name><tp:taxon-name-part taxon-name-part-type="genus" reg="Colletotrichum">C.</tp:taxon-name-part><tp:taxon-name-part taxon-name-part-type="species" reg="epimedii">epimedii</tp:taxon-name-part></tp:taxon-name></italic> had shorter but wider conidia than <italic><tp:taxon-name><tp:taxon-name-part taxon-name-part-type="genus" reg="Colletotrichum">C.</tp:taxon-name-part><tp:taxon-name-part taxon-name-part-type="species" reg="incanum">incanum</tp:taxon-name-part></tp:taxon-name></italic>, length (16.5–18.8 μm vs. 17.0–21.9 μm), width (4.3–5.4 μm vs. 2.3–3.7 μm) and L/W ratio (3.9 vs. 6.5). The setae of <italic><tp:taxon-name><tp:taxon-name-part taxon-name-part-type="genus" reg="Colletotrichum">C.</tp:taxon-name-part><tp:taxon-name-part taxon-name-part-type="species" reg="epimedii">epimedii</tp:taxon-name-part></tp:taxon-name></italic> were also slightly shorter than those of <italic><tp:taxon-name><tp:taxon-name-part taxon-name-part-type="genus" reg="Colletotrichum">C.</tp:taxon-name-part><tp:taxon-name-part taxon-name-part-type="species" reg="incanum">incanum</tp:taxon-name-part></tp:taxon-name></italic> (81.2–168.4 μm vs. 74–202 μm) (<xref ref-type="bibr" rid="B42">Yang et al. 2014</xref>). Considering both molecular phylogenetics and morphological characteristics, <italic><tp:taxon-name><tp:taxon-name-part taxon-name-part-type="genus" reg="Colletotrichum">C.</tp:taxon-name-part><tp:taxon-name-part taxon-name-part-type="species" reg="epimedii">epimedii</tp:taxon-name-part></tp:taxon-name></italic> was identified as a new species.</p></tp:treatment-sec><ref-list><ref id="B42"><mixed-citation xmlns:xlink="http://www.w3.org/1999/xlink" xlink:type="simple"><person-group><name name-style="western"><surname>Yang</surname><given-names>HC</given-names></name><name name-style="western"><surname>Haudenshield</surname><given-names>JS</given-names></name><name name-style="western"><surname>Hartman</surname><given-names>GL</given-names></name></person-group> (<year>2014</year>) <article-title><italic><tp:taxon-name><tp:taxon-name-part taxon-name-part-type="genus">Colletotrichum</tp:taxon-name-part><tp:taxon-name-part taxon-name-part-type="species">incanum</tp:taxon-name-part></tp:taxon-name></italic> sp nov., a curved-conidial species causing soybean anthracnose in USA.</article-title><source>Mycologia</source><volume>106</volume>(<issue>1</issue>): <fpage>32</fpage>–<lpage>42</lpage>. <ext-link xlink:href="10.3852/13-013" ext-link-type="doi" xlink:type="simple">https://doi.org/10.3852/13-013</ext-link></mixed-citation></ref></ref-list></tp:taxon-treatment>
