# Supplementary material for: ﻿Two new species of Colletotrichum (Glomerellales, Glomerellaceae) causing anthracnose on Epimediumsagittatum
Source: MycoKeys. 2025 Apr 3;115:363–81. doi: 10.3897/mycokeys.115.144522 (PMC11986431; doi:10.3897/mycokeys.115.144522)
Supplement: XML Treatment for Colletotrichum sagittati [file mycokeys.115.144522-treatment2.xml]

<!DOCTYPE tp:taxon-treatment
  PUBLIC "-//TaxonX//DTD Taxonomic Treatment Publishing DTD v0 20100105//EN" "tax-treatment-NSO.dtd">
<tp:taxon-treatment xmlns:tp="http://www.plazi.org/taxpub"><tp:treatment-meta><kwd-group><label>Taxon classification</label><kwd>
                <named-content content-type="kingdom">Fungi</named-content>
              </kwd><kwd>
                <named-content content-type="order">Glomerellales</named-content>
              </kwd><kwd>
                <named-content content-type="family">Glomerellaceae</named-content>
              </kwd></kwd-group><mixed-citation publication-type="journal"><person-group><name><surname>Jiang</surname><given-names>Kaiyun</given-names></name><name><surname>Li</surname><given-names>Zhong</given-names></name><name><surname>Zeng</surname><given-names>Xiangyu</given-names></name><name><surname>Chen</surname><given-names>Xiangsheng</given-names></name><name><surname>Liang</surname><given-names>Shuang</given-names></name><name><surname>Zhang</surname><given-names>Wensong</given-names></name></person-group><article-title>﻿Two new species of <italic><tp:taxon-name><tp:taxon-name-part taxon-name-part-type="genus" reg="Colletotrichum">Colletotrichum</tp:taxon-name-part></tp:taxon-name></italic> (<tp:taxon-name><tp:taxon-name-part taxon-name-part-type="order">Glomerellales</tp:taxon-name-part></tp:taxon-name>, <tp:taxon-name><tp:taxon-name-part taxon-name-part-type="family">Glomerellaceae</tp:taxon-name-part></tp:taxon-name>) causing anthracnose on <italic><tp:taxon-name><tp:taxon-name-part taxon-name-part-type="genus" reg="Epimedium">Epimedium</tp:taxon-name-part><tp:taxon-name-part taxon-name-part-type="species" reg="sagittatum">sagittatum</tp:taxon-name-part></tp:taxon-name></italic></article-title><source>MycoKeys</source><day>03</day><month>04</month><year>2025</year><volume>115</volume><fpage>363</fpage><lpage>381</lpage><pub-id pub-id-type="doi">10.3897/mycokeys.115.144522</pub-id></mixed-citation></tp:treatment-meta><tp:nomenclature><label>﻿</label><tp:taxon-name>
              <object-id xmlns:xlink="http://www.w3.org/1999/xlink" content-type="arpha" xlink:type="simple">97A10158-2251-5945-B3A7-CDE28D5E370C</object-id>
              <tp:taxon-name-part taxon-name-part-type="genus" reg="Colletotrichum">Colletotrichum</tp:taxon-name-part>
              <tp:taxon-name-part taxon-name-part-type="species" reg="sagittati">sagittati</tp:taxon-name-part>
              <object-id xmlns:xlink="http://www.w3.org/1999/xlink" content-type="mycobank" xlink:type="simple"> 856529</object-id>
            </tp:taxon-name><tp:taxon-authority>K.Y. Jiang &amp; Zhong Li</tp:taxon-authority><tp:taxon-status xmlns:xlink="http://www.w3.org/1999/xlink" xlink:type="simple">sp. nov.</tp:taxon-status><xref ref-type="fig" rid="F6">Fig. 6</xref></tp:nomenclature><tp:treatment-sec sec-type="etymology" id="SECID0E4MCK"><title>Etymology.</title><p>Named after the host plant species <italic><tp:taxon-name><tp:taxon-name-part taxon-name-part-type="genus" reg="Epimedium"/><tp:taxon-name-part taxon-name-part-type="species" reg="sagittatum">sagittatum</tp:taxon-name-part></tp:taxon-name></italic>.</p></tp:treatment-sec><tp:treatment-sec sec-type="material" id="SECID0ENNCK"><title>Type.</title><p>China • Guizhou Province, Kaili City, Bibao Town (<named-content xmlns:xlink="http://www.w3.org/1999/xlink" content-type="dwc:verbatimCoordinates" xlink:type="simple"><named-content content-type="geo-json" specific-use="{&#34;type&#34;:&#34;Point&#34;,&#34;coordinates&#34;:[107.623056,26.510556]}" id="NCID0EWNCK" xlink:type="simple">26°30'38"N, 107°37'23"E</named-content></named-content>), from leaves of <italic><tp:taxon-name><tp:taxon-name-part taxon-name-part-type="genus" reg="Epimedium">E.</tp:taxon-name-part><tp:taxon-name-part taxon-name-part-type="species" reg="sagittatum">sagittatum</tp:taxon-name-part></tp:taxon-name></italic>. 12 Nov, 2024, KY Jiang (holotype <abbrev xmlns:xlink="http://www.w3.org/1999/xlink" xlink:title="Herbarium of the Department of Plant Pathology, Agricultural College, Guizhou University" id="ABBRID0EGOCK" xlink:type="simple">HGUP</abbrev> 21490, ex-holotype culture <abbrev xmlns:xlink="http://www.w3.org/1999/xlink" xlink:title="Culture Collection at the Department of Plant Pathology, Agriculture College, Guizhou University" id="ABBRID0EKOCK" xlink:type="simple">GUCC</abbrev> 24-0193).</p><fig id="F6" position="float" orientation="portrait"><object-id xmlns:xlink="http://www.w3.org/1999/xlink" content-type="doi" xlink:type="simple">10.3897/mycokeys.115.144522.figure6</object-id><object-id xmlns:xlink="http://www.w3.org/1999/xlink" content-type="arpha" xlink:type="simple">1D16800B-6092-5419-A4A3-CCDEE91D8F60</object-id><label>Figure 6.</label><caption><p>Morphological characteristics of <italic><tp:taxon-name><tp:taxon-name-part taxon-name-part-type="genus" reg="Colletotrichum">Colletotrichum</tp:taxon-name-part><tp:taxon-name-part taxon-name-part-type="species" reg="sagittati">sagittati</tp:taxon-name-part></tp:taxon-name></italic><bold>A</bold> colony surface <bold>B</bold> colony reverse <bold>C</bold> ascomata <bold>D</bold> surface of the ascomata <bold>E–H</bold> asci <bold>I–M</bold> ascospores <bold>N, O</bold> appressoria <bold>P</bold> conidiomata <bold>Q, R</bold> conidiophores and Conidiogenous cells <bold>S</bold> conidia. Scale bars: 2.5 cm (<bold>C</bold>); 25 μm (<bold>D–H, Q</bold>); 10 μm (<bold>I–M, R</bold>); 25 μm (<bold>P</bold>); 5 μm (<bold>N, O</bold>); 20 μm (<bold>S</bold>).</p></caption><graphic xmlns:xlink="http://www.w3.org/1999/xlink" xlink:href="mycokeys-115-363-g006.jpg" position="float" orientation="portrait" xlink:type="simple" id="oo_1298870.jpg"><uri content-type="original_file" xlink:type="simple">https://binary.pensoft.net/fig/1298870</uri></graphic></fig></tp:treatment-sec><tp:treatment-sec sec-type="description" id="SECID0EGQCK"><title>Description.</title><p><bold>Asexual morph: <italic>Conidiomata</italic></bold>, irregular, orange. <bold><italic>Setae</italic></bold> not observed. <bold><italic>Conidiophores</italic></bold>, formed directly on hyphae, usually reduced to conidiogenous cells, laterally. <bold><italic>Conidia</italic></bold> hyaline, smooth-walled, aseptate, straight, few conidia slightly curved, cylindrical, the apex and base rounded 14.6–17.9 × 4.9–6.8 μm (mean ± SD = 16.0 ± 0.9 × 6.2 ± 0.6 µm, L/W = 2.56). <bold><italic>Appressoria</italic></bold> single, dark brown, irregularly, a small amount. <bold>Sexual morph</bold>: <bold><italic>Ascomata</italic></bold> perithecia, clustered, superficial, spherical, medium to dark brown, covered with sparse <bold><italic>Asci</italic></bold> unitunicate, 8–spored, cylindrical or rod-shaped, smooth-surfaced and slightly pointed at the apex, 38.7–70.5 × 11.0–15.7 μm. <bold><italic>Ascospores</italic></bold> single or multiseriately arranged, aseptate, hyaline, smooth-walled, cylindrical, blunt rounded ends or slightly protruding at one end, 16.0–19.4 × 3.7–5.6 μm (mean ± SD = 17.1 ± 1.0 × 4.8 ± 0.4 μm and L/W ratio = 3.6).</p></tp:treatment-sec><tp:treatment-sec sec-type="description" id="SECID0EHRCK"><title>Culture characteristics.</title><p>Colonies on PDA flat, with poorly developed aerial mycelium, closely adhered to the medium surface, with numerous ascomata in the centre. Mycelium white, reverse same colour, growth 7 cm in 14 d.</p></tp:treatment-sec><tp:treatment-sec sec-type="notes" id="SECID0EMRCK"><title>Notes.</title><p>Multi-locus phylogenetic analysis indicates that the three strains of <italic><tp:taxon-name><tp:taxon-name-part taxon-name-part-type="genus" reg="Colletotrichum">C.</tp:taxon-name-part><tp:taxon-name-part taxon-name-part-type="species" reg="sagittati">sagittati</tp:taxon-name-part></tp:taxon-name></italic> formed a distinct branch within the <italic><tp:taxon-name><tp:taxon-name-part taxon-name-part-type="genus" reg="Colletotrichum">C.</tp:taxon-name-part><tp:taxon-name-part taxon-name-part-type="species" reg="boninense">boninense</tp:taxon-name-part></tp:taxon-name></italic> species complex (Fig. <xref ref-type="fig" rid="F4">4</xref>). Every locus sequenced for these species differed from currently recognised <italic><tp:taxon-name><tp:taxon-name-part taxon-name-part-type="genus" reg="Colletotrichum">Colletotrichum</tp:taxon-name-part></tp:taxon-name></italic> species. A BLASTn search of <italic><tp:taxon-name><tp:taxon-name-part taxon-name-part-type="genus" reg="Colletotrichum">C.</tp:taxon-name-part><tp:taxon-name-part taxon-name-part-type="species" reg="epimedii">epimedii</tp:taxon-name-part></tp:taxon-name></italic> sequences in the NCBI GenBank revealed low similarity to other species. The highest similarities for <italic><abbrev xmlns:xlink="http://www.w3.org/1999/xlink" xlink:title="calmodulin" id="ABBRID0E6SCK" xlink:type="simple">cal</abbrev></italic>, <italic><abbrev xmlns:xlink="http://www.w3.org/1999/xlink" xlink:title="actin" id="ABBRID0EETCK" xlink:type="simple">act</abbrev></italic>, <italic><abbrev xmlns:xlink="http://www.w3.org/1999/xlink" xlink:title="chitin synthase" id="ABBRID0EJTCK" xlink:type="simple">chs-1</abbrev></italic>, <italic>GADPH</italic>, <italic><abbrev xmlns:xlink="http://www.w3.org/1999/xlink" xlink:title="histone H3" id="ABBRID0EQTCK" xlink:type="simple">his3</abbrev></italic>, <abbrev xmlns:xlink="http://www.w3.org/1999/xlink" xlink:title="internal transcribed spacer" id="ABBRID0EUTCK" xlink:type="simple">ITS</abbrev> and <italic><abbrev xmlns:xlink="http://www.w3.org/1999/xlink" xlink:title="β-tubulin" id="ABBRID0EZTCK" xlink:type="simple">tub2</abbrev></italic> were found with <italic><tp:taxon-name><tp:taxon-name-part taxon-name-part-type="genus" reg="Colletotrichum">C.</tp:taxon-name-part><tp:taxon-name-part taxon-name-part-type="species" reg="hippeastri">hippeastri</tp:taxon-name-part></tp:taxon-name></italic> CSSG1 (92.01%), <italic><tp:taxon-name><tp:taxon-name-part taxon-name-part-type="genus" reg="Colletotrichum">C.</tp:taxon-name-part><tp:taxon-name-part taxon-name-part-type="species" reg="karsti">karsti</tp:taxon-name-part></tp:taxon-name></italic> AGMy0178 (92.54%), <italic><tp:taxon-name><tp:taxon-name-part taxon-name-part-type="genus" reg="Colletotrichum">C.</tp:taxon-name-part><tp:taxon-name-part taxon-name-part-type="species" reg="chamaedorea">chamaedorea</tp:taxon-name-part></tp:taxon-name></italic><ext-link xmlns:xlink="http://www.w3.org/1999/xlink" xlink:href="LC13867" ext-link-type="gen" xlink:type="simple">LC13867</ext-link> (98.34%), <italic><tp:taxon-name><tp:taxon-name-part taxon-name-part-type="genus" reg="Colletotrichum">C.</tp:taxon-name-part><tp:taxon-name-part taxon-name-part-type="species" reg="bromeliacearum">bromeliacearum</tp:taxon-name-part></tp:taxon-name></italic><ext-link xmlns:xlink="http://www.w3.org/1999/xlink" xlink:href="LC13855" ext-link-type="gen" xlink:type="simple">LC13855</ext-link> (77.78%), <italic><tp:taxon-name><tp:taxon-name-part taxon-name-part-type="genus" reg="Colletotrichum">C.</tp:taxon-name-part><tp:taxon-name-part taxon-name-part-type="species" reg="liriopes">liriopes</tp:taxon-name-part></tp:taxon-name></italic> HZ-1 (91.30%), <italic><tp:taxon-name><tp:taxon-name-part taxon-name-part-type="genus" reg="Colletotrichum">C.</tp:taxon-name-part><tp:taxon-name-part taxon-name-part-type="species" reg="boninense">boninense</tp:taxon-name-part></tp:taxon-name></italic> INBio-275813 (97.96%) and <italic><tp:taxon-name><tp:taxon-name-part taxon-name-part-type="genus" reg="Colletotrichum">C.</tp:taxon-name-part><tp:taxon-name-part taxon-name-part-type="species" reg="karsti">karsti</tp:taxon-name-part></tp:taxon-name></italic> BRIP (91.76%). In morphology, they can be distinguished from <italic><tp:taxon-name><tp:taxon-name-part taxon-name-part-type="genus" reg="Colletotrichum">Colletotrichum</tp:taxon-name-part><tp:taxon-name-part taxon-name-part-type="species" reg="hippeastri">hippeastri</tp:taxon-name-part></tp:taxon-name></italic> by its smaller conidia (14.6–17.9 × 4.9–6.8 vs. 19–37.5 × 5.5–8.5) (<xref ref-type="bibr" rid="B7">Damm et al. 2012</xref>). Additionally, <italic><tp:taxon-name><tp:taxon-name-part taxon-name-part-type="genus" reg="Colletotrichum">C.</tp:taxon-name-part><tp:taxon-name-part taxon-name-part-type="species" reg="sagittati">sagittati</tp:taxon-name-part></tp:taxon-name></italic> produces greater <italic>conidia</italic> than <italic><tp:taxon-name><tp:taxon-name-part taxon-name-part-type="genus" reg="Colletotrichum">Colletotrichum</tp:taxon-name-part><tp:taxon-name-part taxon-name-part-type="species" reg="bromeliacearum">bromeliacearum</tp:taxon-name-part></tp:taxon-name></italic> (14.6–17.9 × 4.9–6.8 vs. 8.5–16 × 5–7.5) (<xref ref-type="bibr" rid="B28">Liu et al. 2022</xref>). Based on the integrated molecular phylogenetics and morphology, <italic><tp:taxon-name><tp:taxon-name-part taxon-name-part-type="genus" reg="Colletotrichum">C.</tp:taxon-name-part><tp:taxon-name-part taxon-name-part-type="species" reg="sagittati">sagittati</tp:taxon-name-part></tp:taxon-name></italic> was identified as a new species.</p></tp:treatment-sec><tp:treatment-sec><!--Section generated to contain objects referenced in tp:taxon-treatment.--><fig id="F4" position="float" orientation="portrait"><object-id xmlns:xlink="http://www.w3.org/1999/xlink" content-type="doi" xlink:type="simple">10.3897/mycokeys.115.144522.figure4</object-id><object-id xmlns:xlink="http://www.w3.org/1999/xlink" content-type="arpha" xlink:type="simple">9A0F5802-2D8B-595B-8FC5-CE4C19D2F4D5</object-id><label>Figure 4.</label><caption><p>Phylogenetic tree of the <italic><tp:taxon-name><tp:taxon-name-part taxon-name-part-type="genus" reg="Colletotrichum">Colletotrichum</tp:taxon-name-part><tp:taxon-name-part taxon-name-part-type="species" reg="boninense">boninense</tp:taxon-name-part></tp:taxon-name></italic> complex constructed using multi-gene sequences (<abbrev xmlns:xlink="http://www.w3.org/1999/xlink" xlink:title="internal transcribed spacer" id="ABBRID0EE5BK" xlink:type="simple">ITS</abbrev>, <italic><abbrev xmlns:xlink="http://www.w3.org/1999/xlink" xlink:title="actin" id="ABBRID0EJ5BK" xlink:type="simple">act</abbrev></italic>, <italic><abbrev xmlns:xlink="http://www.w3.org/1999/xlink" xlink:title="β-tubulin" id="ABBRID0EO5BK" xlink:type="simple">tub2</abbrev></italic>, <italic><abbrev xmlns:xlink="http://www.w3.org/1999/xlink" xlink:title="glyceraldehyde-3-phosphate dehydrogenase" id="ABBRID0ET5BK" xlink:type="simple">gapdh</abbrev></italic>, <italic><abbrev xmlns:xlink="http://www.w3.org/1999/xlink" xlink:title="chitin synthase" id="ABBRID0EY5BK" xlink:type="simple">chs-1</abbrev></italic>, <italic><abbrev xmlns:xlink="http://www.w3.org/1999/xlink" xlink:title="histone H3" id="ABBRID0E45BK" xlink:type="simple">his3</abbrev></italic> and <italic><abbrev xmlns:xlink="http://www.w3.org/1999/xlink" xlink:title="calmodulin" id="ABBRID0EC6BK" xlink:type="simple">cal</abbrev></italic>). Support values at the nodes indicate a maximum likelihood (<abbrev xmlns:xlink="http://www.w3.org/1999/xlink" xlink:title="maximum likelihood" id="ABBRID0EG6BK" xlink:type="simple">ML</abbrev>) of &gt; 60% and Bayesian posterior probability (BYPP) of &gt; 0.70. The outgroup is <italic><tp:taxon-name><tp:taxon-name-part taxon-name-part-type="genus" reg="Colletotrichum">C.</tp:taxon-name-part><tp:taxon-name-part taxon-name-part-type="species" reg="euphorbiae">euphorbiae</tp:taxon-name-part></tp:taxon-name></italic> CBS 134752, COAD 3300, and Col-170. The strains used are <abbrev xmlns:xlink="http://www.w3.org/1999/xlink" xlink:title="Culture Collection at the Department of Plant Pathology, Agriculture College, Guizhou University" id="ABBRID0EV6BK" xlink:type="simple">GUCC</abbrev> 24-0193, <abbrev xmlns:xlink="http://www.w3.org/1999/xlink" xlink:title="Culture Collection at the Department of Plant Pathology, Agriculture College, Guizhou University" id="ABBRID0EZ6BK" xlink:type="simple">GUCC</abbrev> 24-0194 and <abbrev xmlns:xlink="http://www.w3.org/1999/xlink" xlink:title="Culture Collection at the Department of Plant Pathology, Agriculture College, Guizhou University" id="ABBRID0E46BK" xlink:type="simple">GUCC</abbrev> 24-0195, with a scale bar of 0.04.</p></caption><graphic xmlns:xlink="http://www.w3.org/1999/xlink" xlink:href="mycokeys-115-363-g004.jpg" position="float" orientation="portrait" xlink:type="simple" id="oo_1298868.jpg"><uri content-type="original_file" xlink:type="simple">https://binary.pensoft.net/fig/1298868</uri></graphic></fig></tp:treatment-sec><ref-list><ref id="B7"><mixed-citation xmlns:xlink="http://www.w3.org/1999/xlink" xlink:type="simple"><person-group><name name-style="western"><surname>Damm</surname><given-names>U</given-names></name><name name-style="western"><surname>Cannon</surname><given-names>PF</given-names></name><name name-style="western"><surname>Woudenberg</surname><given-names>JHC</given-names></name><name name-style="western"><surname>Johnston</surname><given-names>PR</given-names></name><name name-style="western"><surname>Weir</surname><given-names>BS</given-names></name><name name-style="western"><surname>Tan</surname><given-names>YP</given-names></name><name name-style="western"><surname>Shivas</surname><given-names>RG</given-names></name><name name-style="western"><surname>Crous</surname><given-names>PW</given-names></name></person-group> (<year>2012</year>) <article-title>The <italic><tp:taxon-name><tp:taxon-name-part taxon-name-part-type="genus">Colletotrichum</tp:taxon-name-part><tp:taxon-name-part taxon-name-part-type="species">boninense</tp:taxon-name-part></tp:taxon-name></italic> species complex.</article-title><source>Studise In Mycology</source><volume>73</volume>: <fpage>1</fpage>–<lpage>36</lpage>. <ext-link xlink:href="10.3114/sim0002" ext-link-type="doi" xlink:type="simple">https://doi.org/10.3114/sim0002</ext-link></mixed-citation></ref><ref id="B28"><mixed-citation xmlns:xlink="http://www.w3.org/1999/xlink" xlink:type="simple"><person-group><name name-style="western"><surname>Liu</surname><given-names>F</given-names></name><name name-style="western"><surname>Ma</surname><given-names>ZY</given-names></name><name name-style="western"><surname>Hou</surname><given-names>LW</given-names></name><name name-style="western"><surname>Diao</surname><given-names>YZ</given-names></name><name name-style="western"><surname>Wu</surname><given-names>WP</given-names></name><name name-style="western"><surname>Damm</surname><given-names>U</given-names></name><name name-style="western"><surname>Song</surname><given-names>S</given-names></name><name name-style="western"><surname>Cai</surname><given-names>L</given-names></name></person-group> (<year>2022</year>) <article-title>Updating species diversity of <italic><tp:taxon-name><tp:taxon-name-part taxon-name-part-type="genus">Colletotrichum</tp:taxon-name-part></tp:taxon-name></italic>, with a phylogenomic overview.</article-title><source>Studies in Mycology</source><volume>101</volume>(<issue>1</issue>): <fpage>1</fpage>–<lpage>56</lpage>. <ext-link xlink:href="10.3114/sim.2022.101.01" ext-link-type="doi" xlink:type="simple">https://doi.org/10.3114/sim.2022.101.01</ext-link></mixed-citation></ref></ref-list></tp:taxon-treatment>
